# Supplementary material for: Health-related quality of life among extrapulmonary tuberculosis patients and inequalities by disease manifestations: a longitudinal study analysing the impact of TB treatment
Source: Qual Life Res. 2024 Dec 5;34(3):683–700. doi: 10.1007/s11136-024-03860-4 (PMC11920340; doi:10.1007/s11136-024-03860-4)
Supplement: Supplementary file 8 — Supplementary Material 8 [file 11136_2024_3860_MOESM8_ESM.csv]

Article title: Health-related quality of life among extrapulmonary tuberculosis patients and inequalities by disease manifestations: a longitudinal study analysing the impact of treatment.
Journal name: Quality of Life Research Journal
Authors: Shoaib Hassan*1	2	Manju Raj Purohit3	4	Mala Kanthali3	Reza Yaesoubi2	Swapnil Jain5	Tehmina Mustafa1	6
Affiliations:
1 Centre for International Health	Department of Global Public Health and Primary Care	University of Bergen	Bergen	Norway
2 Yale School of Public Health	Yale University	New Haven	USA
3 Department of Pathology	R.D. Gardi Medical College	Ujjain	India
4 Department of Public Health Sciences	Karolinska Institute	Stockholm	Sweden
5 Department of Respiratory Medicine	R.D. Gardi Medical College	Ujjain	India
6 Department of Thoracic Medicine	Haukeland University Hospital	Bergen	Norway
Corresponding author: Shoaib Hassan
Email: shoaibraee@gamil.com
